# Supplementary material for: Id4 dependent acetylation restores mutant-p53 transcriptional activity
Source: Mol Cancer. 2013 Dec 13;12:161. doi: 10.1186/1476-4598-12-161 (PMC3866570; doi:10.1186/1476-4598-12-161)
Supplement: Additional file 1: Table A1 — Antibodies and reagents for Immuno blots, Immuno-cytochemistry and CHiP. [file 1476-4598-12-161-S1.xlsx]

## Sheet: Sheet1
Table A1: Antibodies and reagents for Immuno blots, Immuno-cytochemistry and CHiP
Protein	Company Antibodies	Cat. Number
Id4	Aviva	ARP38058-T100
Id4	BioCheck	BCH-9/82-12
GAPDH	Cell Signalling	#51745
PUMA	Rockland Immunochemical	600-401-987
BAX	Cell Signalling	#2772
BAX6A7	Abcam	ab79459
p21	Cell Signalling	#2947
p53	Cell Signalling	#9282
MDM2	Novus Biologicals	NBP1-67627
RNA Pol II	Millipore	05-623
Global Acetylated lysine	Cell Signalling	#9441
K320	Millipore	06-1283
K373	Abcam	ab62376
gaot anti-rabbit Secondary Antibody	Millipore	12-348
PDH	Cell Signalling	#2784
ICC secondary antibodies and reagents
DyLight 594 goat anti-mouse (red)	Thermoscientific	35510
DyLight 488 goat anti-rabbit (green)	Thermoscientific	35552
DyLight 594 goat anti-rabitt (red)	Thermoscientific	35560
DyLight 488 goat anti-mouse (green)	Thermoscientific	35502
DAPI (Pro-long Anti-fade)	Invitrogen	P36935
