# Supplementary material for: Id4 dependent acetylation restores mutant-p53 transcriptional activity
Source: Mol Cancer. 2013 Dec 13;12:161. doi: 10.1186/1476-4598-12-161 (PMC3866570; doi:10.1186/1476-4598-12-161)
Supplement: Additional file 2: Table A2 — qRT-PCR and CHiP primers used in the study. [file 1476-4598-12-161-S2.xlsx]

## Sheet: Sheet1
Table A.2: qRT-PCR and CHiP primers used in the study
PCR primers	Forward (5' )	Reverse (5')
Id4	CCCTCCCTCTCTAGTGCTCC	GTGAACAAGCAGGGCGCA
GAPDH	GAAGGTGAAGGTCGGAGTC	GAAGATGGTGATGGGATTTC
PUMA	CTGTATCCTGCAGCCTTTGC	ACGGGCGACTCTAAGTGCT
BAX	CAG AGG CGG GGT TTC ATC	AGC TTC TTG GTG GAC GCA T
p21	GCCATTAGCGCATCACAG	TGCGTTCACAGGTGTTTCTG
p53	GCTCGACGCTAGGATCTGAC	GCTTTCCACGACGGTGAC
MDM2 P1 Promoter	TTTCGCAGCCAGGAGCACCGT	GGGTCTCTTGTTCCG
MDM2 P2 Promoter	CTTTTTCTCTGCTGATCCAGGC	CAGGGTCTCTTGTTCCGAAGCTG
TCF3 (E2A)	TCTTCAACGGGCTGTGCCATCT	ATTTCCAACCAACCCCGGGCTT
CHiP Primers spanning the p53 response elemnts
MDM2	GGTTGACTCAGCTTTTCCTCTTG	GCTATTTAAACCATGCATTTTCC
p21 Chip	GTGGCTCTGATTGGCTTTCTG	TCCTTGGGCTGCCTGTTTTCAG
BAX chip	TAATCCCAGCGCTTTGGAAG	GCTGAGACGGGGTTATCTC
PUMA chip	GCGAGACTGTGGCCTTGTGT	CGTTCCAGGGTCCACAAAGT
